# Supplementary material for: FA Sliding as the Mechanism for the ANT1-Mediated Fatty Acid Anion Transport in Lipid Bilayers
Source: Int J Mol Sci. 2023 Sep 5;24(18):13701. doi: 10.3390/ijms241813701 (PMC10531397; doi:10.3390/ijms241813701)
Supplement: Supplementary file 1 [file ijms-24-13701-s001.zip]

Archive with 5 entries (5 files):
- 221130_Video 1_FA-R59.mp4
- 230512_Video2-sliding-th2-th3-new.mp4
- 230512_Video3-neutral-short-new.mp4
- 230725_Table 1.pdf
- 230903_Suppl_Figures_FA_Transport_revision_final.pdf
